# Supplementary material for: Thiolation-enhanced substrate recognition by D-alanyl carrier protein ligase DltA from Bacillus cereus
Source: F1000Res. 2014 May 13;3:106. [Version 1] doi: 10.12688/f1000research.4097.1 (PMC4176424; doi:10.12688/f1000research.4097.1)
Supplement: Data of pyrophosphate release, ATP-induced fluorescence and thiol depletion for DltA in Bacillus cereus — Data file 1 A phosphate accumulation assay is shown: rate dependence on ATP concentration (repeats both with 5 mM CoA and mM D-Ala). Data file 2 A phosphate accumulation assay is shown: rate dependence on ATP concentration (repeats both without CoA but with 5 mM D-Ala). Data file 3 Data of fluorescence gain versus ATP concentration are shown (relative fluorescence gain for 4 repeats). The excitation wavelength was 305 nm. The emission wavelength was 345 nm. Data file 4 A phosphate accumulation assay is shown for the wild type BcDltA: rate versus [Alanine] in the absence of CoA, + 5 mM ATP. Data file 5 A phosphate accumulation assay is shown for the mutant C269ABcDltA: rate versus [Alanine] in the absence of CoA, + 5 mM ATP. Data file 6 A phosphate accumulation assay is shown for the wild type BcDltA: rate [Alanine] in the presence of 5 mM CoA, + 5 mM ATP. These data were generated with a different batch of protein at a very high L-Ala concentration. Data file 7 A thiol depletion assay is shown for the wild type BcDltA: rate versus [Alanine] in the presence of 5 mM CoA, + 5 mM ATP. Data file 8 A thiol depletion assay is shown the mutant C269ABcDltA: rate versus [Alanine] in the presence of 5 mM CoA, + 5 mM ATP [file f1000research-3-4389-s0000.tgz › data2.csv]

[ATP](mM)	ate/[DltA] (min-1) - CoA + 5 mM D-Ala	Rate/[DltA] (min-1) - CoA + 5 mM D-Ala
0	0	0
0.25	0.5323867	0.5404214
0.5	0.8062655	0.705364
1	1.043813	1.051341
2	1.117872	1.109004
4	1.196123	1.303448
5	1.318626	1.341165
8	1.539869	1.44023
