# Supplementary material for: Thiolation-enhanced substrate recognition by D-alanyl carrier protein ligase DltA from Bacillus cereus
Source: F1000Res. 2014 May 13;3:106. [Version 1] doi: 10.12688/f1000research.4097.1 (PMC4176424; doi:10.12688/f1000research.4097.1)
Supplement: Data of pyrophosphate release, ATP-induced fluorescence and thiol depletion for DltA in Bacillus cereus — Data file 1 A phosphate accumulation assay is shown: rate dependence on ATP concentration (repeats both with 5 mM CoA and mM D-Ala). Data file 2 A phosphate accumulation assay is shown: rate dependence on ATP concentration (repeats both without CoA but with 5 mM D-Ala). Data file 3 Data of fluorescence gain versus ATP concentration are shown (relative fluorescence gain for 4 repeats). The excitation wavelength was 305 nm. The emission wavelength was 345 nm. Data file 4 A phosphate accumulation assay is shown for the wild type BcDltA: rate versus [Alanine] in the absence of CoA, + 5 mM ATP. Data file 5 A phosphate accumulation assay is shown for the mutant C269ABcDltA: rate versus [Alanine] in the absence of CoA, + 5 mM ATP. Data file 6 A phosphate accumulation assay is shown for the wild type BcDltA: rate [Alanine] in the presence of 5 mM CoA, + 5 mM ATP. These data were generated with a different batch of protein at a very high L-Ala concentration. Data file 7 A thiol depletion assay is shown for the wild type BcDltA: rate versus [Alanine] in the presence of 5 mM CoA, + 5 mM ATP. Data file 8 A thiol depletion assay is shown the mutant C269ABcDltA: rate versus [Alanine] in the presence of 5 mM CoA, + 5 mM ATP [file f1000research-3-4389-s0000.tgz › data4.csv]

[Ala](mM)	ate/[DltA](min-1) D-Ala 1	ate/[DltA](min-1) D-Ala 2	ate/[DltA](min-1) L-Ala 1	ate/[DltA](min-1) L-Ala 2
0	0.02859861	0.01	0.02566389	0.01
0.05	0.1252155	0.181705	0.04945501	0.05229885
0.1	0.2141031	0.2494253	0.06163958	0.05699234
0.2	0.2859861	0.2829502	0.07024045	0.03955939
0.4	0.4459836	0.3922414	0.1433479	0.1334291
0.6	0.5526487	0.502203	0.2687773	0.2226054
1	0.7474284	0.7563218	0.4293269	0.2581418
1.6	0.7489743	0.8458334	0.7059882	0.6604406
2	0.9750578	0.8461686	0.7368081	0.689272
3	1.164334	1.130326	1.169002	1.277969
5	1.265455	1.341165	1.627715	1.648419
8	1.274092	1.26	2.320326	2.095619
16	1.560099	1.598911	4.257126	3.708391
32	1.638243	1.679307	4.487241	4.363333
