# Supplementary material for: Thiolation-enhanced substrate recognition by D-alanyl carrier protein ligase DltA from Bacillus cereus
Source: F1000Res. 2014 May 13;3:106. [Version 1] doi: 10.12688/f1000research.4097.1 (PMC4176424; doi:10.12688/f1000research.4097.1)
Supplement: Data of pyrophosphate release, ATP-induced fluorescence and thiol depletion for DltA in Bacillus cereus — Data file 1 A phosphate accumulation assay is shown: rate dependence on ATP concentration (repeats both with 5 mM CoA and mM D-Ala). Data file 2 A phosphate accumulation assay is shown: rate dependence on ATP concentration (repeats both without CoA but with 5 mM D-Ala). Data file 3 Data of fluorescence gain versus ATP concentration are shown (relative fluorescence gain for 4 repeats). The excitation wavelength was 305 nm. The emission wavelength was 345 nm. Data file 4 A phosphate accumulation assay is shown for the wild type BcDltA: rate versus [Alanine] in the absence of CoA, + 5 mM ATP. Data file 5 A phosphate accumulation assay is shown for the mutant C269ABcDltA: rate versus [Alanine] in the absence of CoA, + 5 mM ATP. Data file 6 A phosphate accumulation assay is shown for the wild type BcDltA: rate [Alanine] in the presence of 5 mM CoA, + 5 mM ATP. These data were generated with a different batch of protein at a very high L-Ala concentration. Data file 7 A thiol depletion assay is shown for the wild type BcDltA: rate versus [Alanine] in the presence of 5 mM CoA, + 5 mM ATP. Data file 8 A thiol depletion assay is shown the mutant C269ABcDltA: rate versus [Alanine] in the presence of 5 mM CoA, + 5 mM ATP [file f1000research-3-4389-s0000.tgz › data5.csv]

[Ala](mM)	[Ala](mM) Rate/[DltA](min-1) D-Ala 1	[Ala](mM) Rate/[DltA](min-1) D-Ala 2	[Ala](mM) Rate/[DltA](min-1) L-Ala 1	[Ala](mM) Rate/[DltA](min-1) L-Ala 2
0	0	0	0	0
0.25	0.6241685	0.7726279	0.3237283	0.3977929
0.5	0.9959777	1.274092	0.61953	0.7499588
1	1.301052	1.830301	0.9948857	1.292574
2	2.289366	2.393014	1.856201	1.91677
4	3.083144	3.482673	2.538903	2.689494
8	4.647896	4.439109	4.261749	3.971287
16	5.329827	5.132178	5.553722	5.399258
32	5.900741	5.690099	6.118069	6.175248
