# Supplementary material for: Thiolation-enhanced substrate recognition by D-alanyl carrier protein ligase DltA from Bacillus cereus
Source: F1000Res. 2014 May 13;3:106. [Version 1] doi: 10.12688/f1000research.4097.1 (PMC4176424; doi:10.12688/f1000research.4097.1)
Supplement: Data of pyrophosphate release, ATP-induced fluorescence and thiol depletion for DltA in Bacillus cereus — Data file 1 A phosphate accumulation assay is shown: rate dependence on ATP concentration (repeats both with 5 mM CoA and mM D-Ala). Data file 2 A phosphate accumulation assay is shown: rate dependence on ATP concentration (repeats both without CoA but with 5 mM D-Ala). Data file 3 Data of fluorescence gain versus ATP concentration are shown (relative fluorescence gain for 4 repeats). The excitation wavelength was 305 nm. The emission wavelength was 345 nm. Data file 4 A phosphate accumulation assay is shown for the wild type BcDltA: rate versus [Alanine] in the absence of CoA, + 5 mM ATP. Data file 5 A phosphate accumulation assay is shown for the mutant C269ABcDltA: rate versus [Alanine] in the absence of CoA, + 5 mM ATP. Data file 6 A phosphate accumulation assay is shown for the wild type BcDltA: rate [Alanine] in the presence of 5 mM CoA, + 5 mM ATP. These data were generated with a different batch of protein at a very high L-Ala concentration. Data file 7 A thiol depletion assay is shown for the wild type BcDltA: rate versus [Alanine] in the presence of 5 mM CoA, + 5 mM ATP. Data file 8 A thiol depletion assay is shown the mutant C269ABcDltA: rate versus [Alanine] in the presence of 5 mM CoA, + 5 mM ATP [file f1000research-3-4389-s0000.tgz › data6.csv]

[Ala](mM)	Rate/[DltA](min-1) D-Ala 1	Rate/[DltA](min-1) D-Ala 2	Rate/[DltA](min-1) L-Ala 1	Rate/[DltA](min-1) L-Ala 2	Rate/[DltA](min-1) L-Ala 3	Rate/[DltA](min-1) L-Ala 4
0	0	0	0	0
0.25	10.15854	10.00588	0.03414634	0
0.5	9.936585	9.595122	0.02940379	0.1868564
1	10.07317	10.82439	0.1128726	0.2788618
2	10.32927	10.19268	0.3414634	0.3357724
4	10.03902	10.92683	0.6004065	0.7720867
8	11.02927	10.85854	1.492954	1.269106
16	11.11463	11.37073	2.505013	2.482249
32	12.05366	10.70488	4.157317	4.57561	4.225585	4.370906
64					7.644737	6.594737
128					10.29737	10.5
