# Supplementary material for: Thiolation-enhanced substrate recognition by D-alanyl carrier protein ligase DltA from Bacillus cereus
Source: F1000Res. 2014 May 13;3:106. [Version 1] doi: 10.12688/f1000research.4097.1 (PMC4176424; doi:10.12688/f1000research.4097.1)
Supplement: Data of pyrophosphate release, ATP-induced fluorescence and thiol depletion for DltA in Bacillus cereus — Data file 1 A phosphate accumulation assay is shown: rate dependence on ATP concentration (repeats both with 5 mM CoA and mM D-Ala). Data file 2 A phosphate accumulation assay is shown: rate dependence on ATP concentration (repeats both without CoA but with 5 mM D-Ala). Data file 3 Data of fluorescence gain versus ATP concentration are shown (relative fluorescence gain for 4 repeats). The excitation wavelength was 305 nm. The emission wavelength was 345 nm. Data file 4 A phosphate accumulation assay is shown for the wild type BcDltA: rate versus [Alanine] in the absence of CoA, + 5 mM ATP. Data file 5 A phosphate accumulation assay is shown for the mutant C269ABcDltA: rate versus [Alanine] in the absence of CoA, + 5 mM ATP. Data file 6 A phosphate accumulation assay is shown for the wild type BcDltA: rate [Alanine] in the presence of 5 mM CoA, + 5 mM ATP. These data were generated with a different batch of protein at a very high L-Ala concentration. Data file 7 A thiol depletion assay is shown for the wild type BcDltA: rate versus [Alanine] in the presence of 5 mM CoA, + 5 mM ATP. Data file 8 A thiol depletion assay is shown the mutant C269ABcDltA: rate versus [Alanine] in the presence of 5 mM CoA, + 5 mM ATP [file f1000research-3-4389-s0000.tgz › data7.csv]

[Ala] (mM)	Rate/[DltA] D-Ala 1	Rate/[DltA] D-Ala 2	Rate/[DltA] D-Ala 3	Rate/[DltA] L-Ala 1	Rate/[DltA] L-Ala 2	Rate/[DltA] L-Ala 3	Rate/[DltA] L-Ala 4
0	0			0
0.25	10.17668	9.614252	11.63869	0.6124853
0.5	9.010601	10.22379		0
1	10.56145	10.31017		0
2	11.46447	12.08481		0
4	9.383589	12.41461		0	1.295642	0.9108756	0.9108756
8	9.501374	10.38084		0.5261092	1.617589	1.943463	1.711818
16	11.94346	10.53004		1.861013	1.648999	1.672556	1.115037
32	10.5693	12.76796		3.761288	4.829211	4.09894	2.97605
64						3.902631	3.879073
128						6.886533	5.873577
