# Supplementary material for: Thiolation-enhanced substrate recognition by D-alanyl carrier protein ligase DltA from Bacillus cereus
Source: F1000Res. 2014 May 13;3:106. [Version 1] doi: 10.12688/f1000research.4097.1 (PMC4176424; doi:10.12688/f1000research.4097.1)
Supplement: Data of pyrophosphate release, ATP-induced fluorescence and thiol depletion for DltA in Bacillus cereus — Data file 1 A phosphate accumulation assay is shown: rate dependence on ATP concentration (repeats both with 5 mM CoA and mM D-Ala). Data file 2 A phosphate accumulation assay is shown: rate dependence on ATP concentration (repeats both without CoA but with 5 mM D-Ala). Data file 3 Data of fluorescence gain versus ATP concentration are shown (relative fluorescence gain for 4 repeats). The excitation wavelength was 305 nm. The emission wavelength was 345 nm. Data file 4 A phosphate accumulation assay is shown for the wild type BcDltA: rate versus [Alanine] in the absence of CoA, + 5 mM ATP. Data file 5 A phosphate accumulation assay is shown for the mutant C269ABcDltA: rate versus [Alanine] in the absence of CoA, + 5 mM ATP. Data file 6 A phosphate accumulation assay is shown for the wild type BcDltA: rate [Alanine] in the presence of 5 mM CoA, + 5 mM ATP. These data were generated with a different batch of protein at a very high L-Ala concentration. Data file 7 A thiol depletion assay is shown for the wild type BcDltA: rate versus [Alanine] in the presence of 5 mM CoA, + 5 mM ATP. Data file 8 A thiol depletion assay is shown the mutant C269ABcDltA: rate versus [Alanine] in the presence of 5 mM CoA, + 5 mM ATP [file f1000research-3-4389-s0000.tgz › data8.csv]

[Ala] (mM)	Rate/[DltA] D-Ala 1	Rate/[DltA] D-Ala 2	Rate/[DltA] D-Ala 3	Rate/[DltA] D-Ala 4	Rate/[DltA] L-Ala 1	Rate/[DltA] L-Ala 2	Rate/[DltA] L-Ala 3	Rate/[DltA] L-Ala 4
0	0							0
0.5	8.402041	9.407146	6.603848	6.325089
1	13.60031	10.13742	7.287004	9.634865	0.565371	0	2.779741	1.866902
2	14.18924	12.98783	12.73655	10.69493	3.651355	4.09894	3.706321	3.451119
4	14.42481	16.01885	13.18414	17.28504	5.323911	3.737731	4.884178	3.539458
8	18.5002	16.47428	13.49038	18.4629	9.069493	5.897134	6.383981	6.336867
16	21.28779	17.29093	14.3934	21.11307	10.7499	13.05065	7.224185	10.29446
32	21.91598	18.86141	16.83549	24.48763	15.12368	14.13428	13.83589	12.21437
64					20.35336	19.48174	17.90342	18.88693
